# Supplementary material for: ABA-mediated regulation of rice grain quality and seed dormancy via the NF-YB1-SLRL2-bHLH144 Module
Source: Nat Commun. 2024 May 27;15:4493. doi: 10.1038/s41467-024-48760-w (PMC11130328; doi:10.1038/s41467-024-48760-w)
Supplement: Supplementary file 4 — Source data [file 41467_2024_48760_MOESM4_ESM.xlsx]

## Sheet: Fig1
	Fig1a
	AAC（%）	Mock	ABA	Fluridone
	Plant-1	16.0555	14.8035	17.1479
	Plant-2	16.1911	14.864	17.5522
	Plant-3	16.2513	14.4857	17.207
	Mock Vs ABA				Mock Vs Fluridone
	t-Test	Mock	ABA		t-Test	Mock	Fluridone
	Mean	16.166	14.7177		Mean	16.166	17.3024
	Vanance	0.0100582	0.0412947		Vanance	0.0100582	0.0476857
	Observations	3	3		Observations	3	3
	Pearson Correlation Coefficient	0.0256764			Pearson Correlation Coefficient	0.0288719
	Hypothesized Mean Difference	0			Hypothesized Mean Difference	0
	df	4			df	4
	t Stat	11.0692			t Stat	-8.19104
	P(T<=t) one-tail	0.000189402			P(T<=t) one-tail	0.000605061
	t Critical one-tail	2.13185			t Critical one-tail	2.13185
	P(T<=t) two-tail	0.000378805			P(T<=t) two-tail	0.00121012
	t Critical two-tail	2.77645			t Critical two-tail	2.77645
	Fig1b
	AAC（%）	WT	nced2-1	nced2-2	dg1-1	dg1-2
	Plant-1	16.1841	18.792	18.33	17.6533	18.3131
	Plant-2	16.259	18.8202	18.3945	17.4671	18.2695
	Plant-3	16.0547	18.4586	18.1919	17.2808	17.9411
	WT Vs nced2-1				WT Vs nced2-2				WT Vs dg1-1				WT Vs dg1-2
	t-Test	WT	nced2-1		t-Test	WT	nced2-2		t-Test	WT	dg1-1		t-Test	WT	dg1-2
	Mean	16.1659	18.6903		Mean	16.1659	18.3055		Mean	16.1659	17.4671		Mean	16.1659	18.1746
	Vanance	0.0106821	0.0404509		Vanance	0.0106821	0.0107131		Vanance	0.0106821	0.0346891		Vanance	0.0106821	0.0413553
	Observations	3	3		Observations	3	3		Observations	3	3		Observations	3	3
	Pearson Correlation Coefficient	0.0255665			Pearson Correlation Coefficient	0.0106976			Pearson Correlation Coefficient	0.0226856			Pearson Correlation Coefficient	0.0260187
	Hypothesized Mean Difference	0			Hypothesized Mean Difference	0			Hypothesized Mean Difference	0			Hypothesized Mean Difference	0
	df	4			df	4			df	4			df	4
	t Stat	-19.3356			t Stat	-25.335			t Stat	-10.5802			t Stat	-15.2512
	P(T<=t) one-tail	2.10858e-05			P(T<=t) one-tail	7.20675e-06			P(T<=t) one-tail	0.000225798			P(T<=t) one-tail	5.38966e-05
	t Critical one-tail	2.13185			t Critical one-tail	2.13185			t Critical one-tail	2.13185			t Critical one-tail	2.13185
	P(T<=t) two-tail	4.21716e-05			P(T<=t) two-tail	1.44135e-05			P(T<=t) two-tail	0.000451596			P(T<=t) two-tail	0.000107793
	t Critical two-tail	2.77645			t Critical two-tail	2.77645			t Critical two-tail	2.77645			t Critical two-tail	2.77645
	Fig1c
	Relative expression level	Mock	ABA	Fluridone		Relative expression level	Mock	ABA	Fluridone
	Independent experiment 1	5.71198	3.28563	8.95706		Independent experiment 1	0.972657	0.559488	1.52524
	Independent experiment 2	5.63722	3.93512	7.34344		Independent experiment 2	0.959925	0.670087	1.25047
	Independent experiment 3	6.26847	3.36419	7.52723		Independent experiment 3	1.06742	0.572866	1.28176
	Mock Vs ABA				Mock Vs Fluridone
	t-Test	Mock	ABA		t-Test	Mock	Fluridone
	Mean	1	0.600814		Mean	1	1.35249
	Vanance	0.00344939	0.00364383		Vanance	0.00344939	0.0226267
	Observations	3	3		Observations	3	3
	Pearson Correlation Coefficient	0.00354661			Pearson Correlation Coefficient	0.013038
	Hypothesized Mean Difference	0			Hypothesized Mean Difference	0
	df	4			df	4
	t Stat	8.20946			t Stat	-3.78082
	P(T<=t) one-tail	0.0005999			P(T<=t) one-tail	0.00971101
	t Critical one-tail	2.13185			t Critical one-tail	2.13185
	P(T<=t) two-tail	0.0011998			P(T<=t) two-tail	0.019422
	t Critical two-tail	2.77645			t Critical two-tail	2.77645
	Fig1d
	Relative expression level	WT	nced2-1	nced2-2	dg1-1	dg1-2		Relative expression level	WT	nced2-1	nced2-2	dg1-1	dg1-2
	Independent experiment 1	0.614275	0.944455	0.852068	0.896373	0.921003		Independent experiment 1	0.930105	1.43005	1.29016	1.35724	1.39454
	Independent experiment 2	0.681479	1.00566	0.936537	0.711058	1.04556		Independent experiment 2	1.03186	1.52272	1.41806	1.07665	1.58313
	Independent experiment 3	0.685555	0.905112	0.857634	0.871056	0.93482		Independent experiment 3	1.03803	1.37048	1.29859	1.31891	1.41546
	WT Vs nced2-1				WT Vs nced2-2				WT Vs dg1-1				WT Vs dg1-2
	t-Test	WT	nced2-1		t-Test	WT	nced2-2		t-Test	WT	dg1-1		t-Test	WT	dg1-2
	Mean	1	1.44108		Mean	1	1.3356		Mean	1	1.25093		Mean	1	1.46437
	Vanance	0.00367352	0.00588581		Vanance	0.00367352	0.00511706		Vanance	0.00367352	0.0231487		Vanance	0.00367352	0.0106862
	Observations	3	3		Observations	3	3		Observations	3	3		Observations	3	3
	Pearson Correlation Coefficient	0.00477966			Pearson Correlation Coefficient	0.00439529			Pearson Correlation Coefficient	0.0134111			Pearson Correlation Coefficient	0.00717986
	Hypothesized Mean Difference	0			Hypothesized Mean Difference	0			Hypothesized Mean Difference	0			Hypothesized Mean Difference	0
	df	4			df	4			df	4			df	4
	t Stat	-7.81384			t Stat	-6.19977			t Stat	-2.65383			t Stat	-6.71206
	P(T<=t) one-tail	0.000723887			P(T<=t) one-tail	0.00172113			P(T<=t) one-tail	0.0283774			P(T<=t) one-tail	0.00128238
	t Critical one-tail	2.13185			t Critical one-tail	2.13185			t Critical one-tail	2.13185			t Critical one-tail	2.13185
	P(T<=t) two-tail	0.00144777			P(T<=t) two-tail	0.00344225			P(T<=t) two-tail	0.0567547			P(T<=t) two-tail	0.00256477
	t Critical two-tail	2.77645			t Critical two-tail	2.77645			t Critical two-tail	2.77645			t Critical two-tail	2.77645
	Fig1e
	Luc/Rluc	0 uM	10 uM	50 uM	100 uM		Luc/Rluc	0 uM	10 uM	50 uM	100 uM
	Independent experiment 1	0.949994	0.729991	0.739993	0.723848		Independent experiment 1	0.959599	0.737372	0.747475	0.731166
	Independent experiment 2	0.969994	0.639995	0.639996	0.759017		Independent experiment 2	0.9798	0.646465	0.646467	0.766691
	Independent experiment 3	1.05998	0.651967	0.709072	0.699144		Independent experiment 3	1.0707	0.658558	0.716241	0.706213
	Independent experiment 4	1.02999	0.669986	0.559999	0.762262		Independent experiment 4	1.04041	0.67676	0.565661	0.769968
	Independent experiment 5	0.93999	0.7	0.729985	0.369985		Independent experiment 5	0.949494	0.707077	0.737365	0.373726
	Tukey's multiple comparisons test	Mean Diff.	95.00% CI of diff.	Significant?	Summary	Adjusted P Value
	0 μM vs. 10 μM	0.3148	0.1383 to 0.4912	Yes	***	0.0006	A-B
	0 μM vs. 50 μM	0.3174	0.1409 to 0.4938	Yes	***	0.0005	A-C
	0 μM vs. 100 μM	0.3304	0.1540 to 0.5069	Yes	***	0.0003	A-D
	10 μM vs. 50 μM	0.002605	-0.1739 to 0.1791	No	ns	>0.9999	B-C
	10 μM vs. 100 μM	0.01569	-0.1608 to 0.1922	No	ns	0.994	B-D
	50 μM vs. 100 μM	0.01309	-0.1634 to 0.1896	No	ns	0.9965	C-D
	Fig1f
			Mock	ABA	Fluridone				Mock	ABA	Fluridone
	SLRL2	Independent experiment 1	0.983653	3.01549	0.628768		SLRL2	Independent experiment 1	0.977186	2.99566	0.624634
		Independent experiment 2	1.10014	3.24271	0.816835			Independent experiment 2	1.0929	3.22139	0.811465
		Independent experiment 3	0.936067	3.0427	0.59882			Independent experiment 3	0.929912	3.0227	0.594883
	NF-YC9	Independent experiment 1	1.9861	1.24068	1.68272		NF-YC9	Independent experiment 1	0.953533	0.595655	0.807881
		Independent experiment 2	2.07553	1.31885	1.28861			Independent experiment 2	0.996469	0.633186	0.618665
		Independent experiment 3	2.18703	1.29819	1.55485			Independent experiment 3	1.05	0.623266	0.746487
	SLRL2				SLRL2					NF-YC9				NF-YC9
	Mock Vs ABA				Mock Vs Fluridone					Mock Vs ABA				Mock Vs Fluridone
	t-Test	Mock	ABA		t-Test	Mock	Fluridone			t-Test	Mock	ABA		t-Test	Mock	Fluridone
	Mean	1	3.07992		Mean	1	0.676994			Mean	1	0.617369		Mean	1	0.724344
	Vanance	0.0070318	0.0151934		Vanance	0.0070318	0.0137831			Vanance	0.00233573	0.000378215		Vanance	0.00233573	0.00931833
	Observations	3	3		Observations	3	3			Observations	3	3		Observations	3	3
	Pearson Correlation Coefficient	0.0111126			Pearson Correlation Coefficient	0.0104074				Pearson Correlation Coefficient	0.00135697			Pearson Correlation Coefficient	0.00582703
	Hypothesized Mean Difference	0			Hypothesized Mean Difference	0				Hypothesized Mean Difference	0			Hypothesized Mean Difference	0
	df	4			df	4				df	4			df	4
	t Stat	-24.1648			t Stat	3.87779				t Stat	12.7216			t Stat	4.42272
	P(T<=t) one-tail	8.69852e-06			P(T<=t) one-tail	0.00893738				P(T<=t) one-tail	0.000109971			P(T<=t) one-tail	0.00574334
	t Critical one-tail	2.13185			t Critical one-tail	2.13185				t Critical one-tail	2.13185			t Critical one-tail	2.13185
	P(T<=t) two-tail	1.7397e-05			P(T<=t) two-tail	0.0178748				P(T<=t) two-tail	0.000219942			P(T<=t) two-tail	0.0114867
	t Critical two-tail	2.77645			t Critical two-tail	2.77645				t Critical two-tail	2.77645			t Critical two-tail	2.77645
	Fig1g
			0 min	30 min	60 min				0 min	30 min	60 min
	SLRL2	Independent experiment 1	0.0100619	0.0318081	0.0313226		SLRL2	Independent experiment 1	0.961683	3.04011	2.99371
		Independent experiment 2	0.00979316	0.0329436	0.0344966			Independent experiment 2	0.935996	3.14863	3.29707
		Independent experiment 3	0.0115334	0.0324715	0.0289368			Independent experiment 3	1.10232	3.10352	2.76568
	NF-YC9	Independent experiment 1	0.00135024	0.00118166	0.00089271		NF-YC9	Independent experiment 1	1.17794	1.03088	0.778798
		Independent experiment 2	0.00122503	0.000895847	0.000940014			Independent experiment 2	1.06871	0.781535	0.820066
		Independent experiment 3	0.000863534	0.00109446	0.00162263			Independent experiment 3	0.753345	0.954801	1.41558
	SLRL2	Tukey's multiple comparisons test	Mean Diff.	95.00% CI of diff.	Significant?	Summary	Adjusted P Value
		0 min vs. 30 min	-2.097	-2.512 to -1.683	Yes	****	<0.0001	A-B
		0 min vs. 60 min	-2.019	-2.433 to -1.604	Yes	****	<0.0001	A-C
		30 min vs. 60 min	0.0786	-0.3357 to 0.4929	No	ns	0.8344	B-C
	NF-YC9	Tukey's multiple comparisons test	Mean Diff.	95.00% CI of diff.	Significant?	Summary	Adjusted P Value
		0 min vs. 30 min	0.0776	-0.5560 to 0.7112	No	ns	0.9261	A-B
		0 min vs. 60 min	-0.004814	-0.6385 to 0.6288	No	ns	0.9997	A-C
		30 min vs. 60 min	-0.08241	-0.7160 to 0.5512	No	ns	0.9171	B-C
	Fig1h
	Luc/Rluc	0 uM	10 uM	50 uM	100 uM		Luc/Rluc	0 uM	10 uM	50 uM	100 uM
	Independent experiment 1	0.177598	0.301035	0.304988	0.304843		Independent experiment 1	1.05169	1.78265	1.80606	1.8052
	Independent experiment 2	0.158151	0.311277	0.284951	0.292823		Independent experiment 2	0.936528	1.8433	1.68741	1.73402
	Independent experiment 3	0.17221	0.289746	0.296578	0.280584		Independent experiment 3	1.01978	1.7158	1.75626	1.66155
	Independent experiment 4	0.176131	0.284123	0.317912	0.288907		Independent experiment 4	1.043	1.6825	1.88259	1.71083
	Independent experiment 5	0.160256	0.297872	0.294471	0.316881		Independent experiment 5	0.948996	1.76392	1.74378	1.87648
	Tukey's multiple comparisons test	Mean Diff.	95.00% CI of diff.	Significant?	Summary	Adjusted P Value
	0 μM vs. 10 μM	-0.7576	-0.8830 to -0.6322	Yes	****	<0.0001	A-B
	0 μM vs. 50 μM	-0.7752	-0.9006 to -0.6498	Yes	****	<0.0001	A-C
	0 μM vs. 100 μM	-0.7576	-0.8830 to -0.6322	Yes	****	<0.0001	A-D
	10 μM vs. 50 μM	-0.01758	-0.1430 to 0.1078	No	ns	0.9774	B-C
	10 μM vs. 100 μM	1.76e-05	-0.1254 to 0.1254	No	ns	>0.9999	B-D
	50 μM vs. 100 μM	0.0176	-0.1078 to 0.1430	No	ns	0.9773	C-D
	Fig1i
		WT	slrl2-1	slrl2-2	SLRL2-OX1	SLRL2-OX2	SLRL2-OX3
	Plant-1	16.6366	19.6952	19.2767	15.696	14.8238	15.6605
	Plant-2	17.3959	20.6159	19.1075	15.6294	14.919	15.2671
	Plant-3	16.5727	19.6419	19.289	15.9612	15.0142	15.2104
	WT Vs slrl2-1				WT Vs slrl2-2				WT Vs SLRL2-OX1				WT Vs SLRL2-OX2				WT Vs SLRL2-OX3
	t-Test	WT	slrl2-1		t-Test	WT	slrl2-2		t-Test	WT	SLRL2-OX1		t-Test	WT	SLRL2-OX2		t-Test	WT	SLRL2-OX3
	Mean	16.8684	19.9843		Mean	16.8684	19.2244		Mean	16.8684	15.7622		Mean	16.8684	14.919		Mean	16.8684	15.3793
	Vanance	0.209743	0.299862		Vanance	0.209743	0.0102943		Vanance	0.209743	0.0308262		Vanance	0.209743	0.00907161		Vanance	0.209743	0.0601049
	Observations	3	3		Observations	3	3		Observations	3	3		Observations	3	3		Observations	3	3
	Pearson Correlation Coefficient	0.254803			Pearson Correlation Coefficient	0.110019			Pearson Correlation Coefficient	0.120285			Pearson Correlation Coefficient	0.109407			Pearson Correlation Coefficient	0.134924
	Hypothesized Mean Difference	0			Hypothesized Mean Difference	0			Hypothesized Mean Difference	0			Hypothesized Mean Difference	0			Hypothesized Mean Difference	0
	df	4			df	4			df	4			df	4			df	4
	t Stat	-7.56009			t Stat	-8.69936			t Stat	3.90637			t Stat	7.21812			t Stat	4.96506
	P(T<=t) one-tail	0.000820314			P(T<=t) one-tail	0.000480674			P(T<=t) one-tail	0.00872359			P(T<=t) one-tail	0.000976793			P(T<=t) one-tail	0.0038392
	t Critical one-tail	2.13185			t Critical one-tail	2.13185			t Critical one-tail	2.13185			t Critical one-tail	2.13185			t Critical one-tail	2.13185
	P(T<=t) two-tail	0.00164063			P(T<=t) two-tail	0.000961348			P(T<=t) two-tail	0.0174472			P(T<=t) two-tail	0.00195359			P(T<=t) two-tail	0.0076784
	t Critical two-tail	2.77645			t Critical two-tail	2.77645			t Critical two-tail	2.77645			t Critical two-tail	2.77645			t Critical two-tail	2.77645
	Fig1j
		Mock			ABA
		Plant-1	Plant-2	Plant-3	Plant-1	Plant-2	Plant-3
	WT	16.8828	16.5475	16.5837	15.7686	15.9399	15.5443
	slrl2-1	19.8901	19.4191	19.5484	18.3134	18.6639	18.6681
	slrl2-2	19.5333	18.8641	18.8859	18.4967	18.1037	18.4991
	SLRL2-OX1	15.9559	14.9183	15.6507	14.7573	15.1029	15.3575
	SLRL2-OX2	15.6369	15.9611	15.3127	15.4106	15.4641	15.4858
	Tukey's multiple comparisons test	Mean Diff.	95.00% CI of diff.	Significant?	Summary	Adjusted P Value
	WT:Mock vs. WT:ABA	0.9203	0.07639 to 1.764	Yes	*	0.0258
	WT:Mock vs. slrl2-1:Mock	-2.948	-3.792 to -2.104	Yes	****	<0.0001
	WT:Mock vs. slrl2-1:ABA	-1.877	-2.721 to -1.033	Yes	****	<0.0001
	WT:Mock vs. slrl2-2:Mock	-2.423	-3.267 to -1.579	Yes	****	<0.0001
	WT:Mock vs. slrl2-2:ABA	-1.695	-2.539 to -0.8512	Yes	****	<0.0001
	WT:Mock vs. SLRL2-OX1:Mock	1.163	0.3191 to 2.007	Yes	**	0.0028
	WT:Mock vs. SLRL2-OX1:ABA	1.599	0.7548 to 2.443	Yes	****	<0.0001
	WT:Mock vs. SLRL2-OX2:Mock	1.034	0.1905 to 1.878	Yes	**	0.0092
	WT:Mock vs. SLRL2-OX2:ABA	1.218	0.3739 to 2.062	Yes	**	0.0017
	WT:ABA vs. slrl2-1:Mock	-3.868	-4.712 to -3.024	Yes	****	<0.0001
	WT:ABA vs. slrl2-1:ABA	-2.797	-3.641 to -1.953	Yes	****	<0.0001
	WT:ABA vs. slrl2-2:Mock	-3.343	-4.187 to -2.500	Yes	****	<0.0001
	WT:ABA vs. slrl2-2:ABA	-2.616	-3.459 to -1.772	Yes	****	<0.0001
	WT:ABA vs. SLRL2-OX1:Mock	0.2427	-0.6013 to 1.087	No	ns	0.9874
	WT:ABA vs. SLRL2-OX1:ABA	0.6784	-0.1656 to 1.522	No	ns	0.1862
	WT:ABA vs. SLRL2-OX2:Mock	0.1141	-0.7298 to 0.9581	No	ns	>0.9999
	WT:ABA vs. SLRL2-OX2:ABA	0.2975	-0.5465 to 1.141	No	ns	0.9543
	slrl2-1:Mock vs. slrl2-1:ABA	1.071	0.2268 to 1.915	Yes	**	0.0066
	slrl2-1:Mock vs. slrl2-2:Mock	0.5248	-0.3192 to 1.369	No	ns	0.486
	slrl2-1:Mock vs. slrl2-2:ABA	1.253	0.4088 to 2.097	Yes	**	0.0012
	slrl2-1:Mock vs. SLRL2-OX1:Mock	4.111	3.267 to 4.955	Yes	****	<0.0001
	slrl2-1:Mock vs. SLRL2-OX1:ABA	4.547	3.703 to 5.391	Yes	****	<0.0001
	slrl2-1:Mock vs. SLRL2-OX2:Mock	3.982	3.138 to 4.826	Yes	****	<0.0001
	slrl2-1:Mock vs. SLRL2-OX2:ABA	4.166	3.322 to 5.010	Yes	****	<0.0001
	slrl2-1:ABA vs. slrl2-2:Mock	-0.546	-1.390 to 0.2979	No	ns	0.4345
	slrl2-1:ABA vs. slrl2-2:ABA	0.1819	-0.6620 to 1.026	No	ns	0.9984
	slrl2-1:ABA vs. SLRL2-OX1:Mock	3.04	2.196 to 3.884	Yes	****	<0.0001
	slrl2-1:ABA vs. SLRL2-OX1:ABA	3.476	2.632 to 4.320	Yes	****	<0.0001
	slrl2-1:ABA vs. SLRL2-OX2:Mock	2.912	2.068 to 3.756	Yes	****	<0.0001
	slrl2-1:ABA vs. SLRL2-OX2:ABA	3.095	2.251 to 3.939	Yes	****	<0.0001
	slrl2-2:Mock vs. slrl2-2:ABA	0.7279	-0.1160 to 1.572	No	ns	0.1286
	slrl2-2:Mock vs. SLRL2-OX1:Mock	3.586	2.742 to 4.430	Yes	****	<0.0001
	slrl2-2:Mock vs. SLRL2-OX1:ABA	4.022	3.178 to 4.866	Yes	****	<0.0001
	slrl2-2:Mock vs. SLRL2-OX2:Mock	3.458	2.614 to 4.302	Yes	****	<0.0001
	slrl2-2:Mock vs. SLRL2-OX2:ABA	3.641	2.797 to 4.485	Yes	****	<0.0001
	slrl2-2:ABA vs. SLRL2-OX1:Mock	2.858	2.014 to 3.702	Yes	****	<0.0001
	slrl2-2:ABA vs. SLRL2-OX1:ABA	3.294	2.450 to 4.138	Yes	****	<0.0001
	slrl2-2:ABA vs. SLRL2-OX2:Mock	2.73	1.886 to 3.574	Yes	****	<0.0001
	slrl2-2:ABA vs. SLRL2-OX2:ABA	2.913	2.069 to 3.757	Yes	****	<0.0001
	SLRL2-OX1:Mock vs. SLRL2-OX1:ABA	0.4357	-0.4082 to 1.280	No	ns	0.7118
	SLRL2-OX1:Mock vs. SLRL2-OX2:Mock	-0.1286	-0.9725 to 0.7154	No	ns	>0.9999
	SLRL2-OX1:Mock vs. SLRL2-OX2:ABA	0.0548	-0.7892 to 0.8988	No	ns	>0.9999
	SLRL2-OX1:ABA vs. SLRL2-OX2:Mock	-0.5643	-1.408 to 0.2797	No	ns	0.3923
	SLRL2-OX1:ABA vs. SLRL2-OX2:ABA	-0.3809	-1.225 to 0.4630	No	ns	0.8342
	SLRL2-OX2:Mock vs. SLRL2-OX2:ABA	0.1834	-0.6606 to 1.027	No	ns	0.9983
	Fig1k
		Mock			ABA					Mock			ABA
		Plant-1	Plant-2	Plant-3	Plant-1	Plant-2	Plant-3			Plant-1	Plant-2	Plant-3	Plant-1	Plant-2	Plant-3
	WT	6.32474	6.51149	6.58901	3.72438	3.83419	3.83008		WT	0.976782	1.00562	1.01759	0.575186	0.592146	0.591511
	slrl2-1	10.6493	11.8673	12.1809	9.59459	9.06605	11.6917		slrl2-1	1.64466	1.83276	1.88119	1.48177	1.40015	1.80564
	slrl2-2	11.0228	10.2464	11.7404	10.257	10.6845	8.82763		slrl2-2	1.70234	1.58244	1.81317	1.58407	1.6501	1.36332
	SLRL2-OX1	4.22765	3.5664	4.09963	4.48487	3.90055	3.31623		SLRL2-OX1	0.652911	0.550789	0.63314	0.692636	0.602394	0.512153
	SLRL2-OX2	3.58872	4.89536	4.06264	4.32984	4.1102	3.99216		SLRL2-OX2	0.554235	0.756031	0.627426	0.668692	0.634772	0.616543
	Tukey's multiple comparisons test	Mean Diff.	95.00% CI of diff.	Significant?	Summary	Adjusted P Value
	WT:Mock vs. WT:ABA	0.4137	0.09669 to 0.7307	Yes	**	0.005
	WT:Mock vs. slrl2-1:Mock	-0.7862	-1.103 to -0.4692	Yes	****	<0.0001
	WT:Mock vs. slrl2-1:ABA	-0.5625	-0.8795 to -0.2455	Yes	***	0.0001
	WT:Mock vs. slrl2-2:Mock	-0.6993	-1.016 to -0.3823	Yes	****	<0.0001
	WT:Mock vs. slrl2-2:ABA	-0.5325	-0.8495 to -0.2155	Yes	***	0.0003
	WT:Mock vs. SLRL2-OX1:Mock	0.3877	0.07069 to 0.7047	Yes	**	0.0094
	WT:Mock vs. SLRL2-OX1:ABA	0.3976	0.08058 to 0.7146	Yes	**	0.0074
	WT:Mock vs. SLRL2-OX2:Mock	0.3541	0.03708 to 0.6711	Yes	*	0.0211
	WT:Mock vs. SLRL2-OX2:ABA	0.36	0.04297 to 0.6770	Yes	*	0.0184
	WT:ABA vs. slrl2-1:Mock	-1.2	-1.517 to -0.8829	Yes	****	<0.0001
	WT:ABA vs. slrl2-1:ABA	-0.9762	-1.293 to -0.6592	Yes	****	<0.0001
	WT:ABA vs. slrl2-2:Mock	-1.113	-1.430 to -0.7960	Yes	****	<0.0001
	WT:ABA vs. slrl2-2:ABA	-0.9462	-1.263 to -0.6292	Yes	****	<0.0001
	WT:ABA vs. SLRL2-OX1:Mock	-0.026	-0.3430 to 0.2910	No	ns	>0.9999
	WT:ABA vs. SLRL2-OX1:ABA	-0.01611	-0.3331 to 0.3009	No	ns	>0.9999
	WT:ABA vs. SLRL2-OX2:Mock	-0.05962	-0.3766 to 0.2574	No	ns	0.9995
	WT:ABA vs. SLRL2-OX2:ABA	-0.05372	-0.3707 to 0.2633	No	ns	0.9998
	slrl2-1:Mock vs. slrl2-1:ABA	0.2237	-0.09334 to 0.5407	No	ns	0.3256
	slrl2-1:Mock vs. slrl2-2:Mock	0.08689	-0.2301 to 0.4039	No	ns	0.9909
	slrl2-1:Mock vs. slrl2-2:ABA	0.2537	-0.06332 to 0.5707	No	ns	0.1903
	slrl2-1:Mock vs. SLRL2-OX1:Mock	1.174	0.8569 to 1.491	Yes	****	<0.0001
	slrl2-1:Mock vs. SLRL2-OX1:ABA	1.184	0.8668 to 1.501	Yes	****	<0.0001
	slrl2-1:Mock vs. SLRL2-OX2:Mock	1.14	0.8233 to 1.457	Yes	****	<0.0001
	slrl2-1:Mock vs. SLRL2-OX2:ABA	1.146	0.8292 to 1.463	Yes	****	<0.0001
	slrl2-1:ABA vs. slrl2-2:Mock	-0.1368	-0.4538 to 0.1802	No	ns	0.8655
	slrl2-1:ABA vs. slrl2-2:ABA	0.03002	-0.2870 to 0.3470	No	ns	>0.9999
	slrl2-1:ABA vs. SLRL2-OX1:Mock	0.9502	0.6332 to 1.267	Yes	****	<0.0001
	slrl2-1:ABA vs. SLRL2-OX1:ABA	0.9601	0.6431 to 1.277	Yes	****	<0.0001
	slrl2-1:ABA vs. SLRL2-OX2:Mock	0.9166	0.5996 to 1.234	Yes	****	<0.0001
	slrl2-1:ABA vs. SLRL2-OX2:ABA	0.9225	0.6055 to 1.240	Yes	****	<0.0001
	slrl2-2:Mock vs. slrl2-2:ABA	0.1668	-0.1502 to 0.4838	No	ns	0.6912
	slrl2-2:Mock vs. SLRL2-OX1:Mock	1.087	0.7700 to 1.404	Yes	****	<0.0001
	slrl2-2:Mock vs. SLRL2-OX1:ABA	1.097	0.7799 to 1.414	Yes	****	<0.0001
	slrl2-2:Mock vs. SLRL2-OX2:Mock	1.053	0.7364 to 1.370	Yes	****	<0.0001
	slrl2-2:Mock vs. SLRL2-OX2:ABA	1.059	0.7423 to 1.376	Yes	****	<0.0001
	slrl2-2:ABA vs. SLRL2-OX1:Mock	0.9202	0.6032 to 1.237	Yes	****	<0.0001
	slrl2-2:ABA vs. SLRL2-OX1:ABA	0.9301	0.6131 to 1.247	Yes	****	<0.0001
	slrl2-2:ABA vs. SLRL2-OX2:Mock	0.8866	0.5696 to 1.204	Yes	****	<0.0001
	slrl2-2:ABA vs. SLRL2-OX2:ABA	0.8925	0.5755 to 1.210	Yes	****	<0.0001
	SLRL2-OX1:Mock vs. SLRL2-OX1:ABA	0.009886	-0.3071 to 0.3269	No	ns	>0.9999
	SLRL2-OX1:Mock vs. SLRL2-OX2:Mock	-0.03362	-0.3506 to 0.2834	No	ns	>0.9999
	SLRL2-OX1:Mock vs. SLRL2-OX2:ABA	-0.02772	-0.3447 to 0.2893	No	ns	>0.9999
	SLRL2-OX1:ABA vs. SLRL2-OX2:Mock	-0.0435	-0.3605 to 0.2735	No	ns	>0.9999
	SLRL2-OX1:ABA vs. SLRL2-OX2:ABA	-0.03761	-0.3546 to 0.2794	No	ns	>0.9999
	SLRL2-OX2:Mock vs. SLRL2-OX2:ABA	0.005895	-0.3111 to 0.3229	No	ns	>0.9999

## Sheet: Fig2
	Fig2c
			Repeat 1(in paper)					Repeat 2						Repeat 3
	Fig2d
			Repeat 1(in paper)					Repeat 2					Repeat 3
	Fig2e
	Repeat 1(in paper)
	Repeat 2
	Repeat 3
	Fig2f
	Repeat 1(in paper)
	Repeat 2
	Repeat 3

## Sheet: Fig3
	Fig3a
	Luc/Rluc	pGBD	62-sk+NF-YB1-pGBD	SLRL2-62-sk+NF-YB1-pGBD	62-sk+SLRL2-pGBD	NF-YB1-62-sk+SLRL2-pGBD		Luc/Rluc	pGBD	62-sk+NF-YB1-pGBD	SLRL2-62-sk+NF-YB1-pGBD	62-sk+SLRL2-pGBD	NF-YB1-62-sk+SLRL2-pGBD
	Independent experiment 1	0.00353254	0.060016	0.0329995	0.0237102	0.0121668		Independent experiment 1	0.883839	15.016	8.25646	5.93228	3.04412
	Independent experiment 2	0.0032703	0.0585022	0.0335013	0.0254238	0.0160207		Independent experiment 2	0.818228	14.6372	8.38202	6.36102	4.00838
	Independent experiment 3	0.00448272	0.0726162	0.0365665	0.0222744	0.0150292		Independent experiment 3	1.12157	18.1685	9.14892	5.57304	3.76029
	Independent experiment 4	0.00425107	0.057283	0.0337668	0.0215954	0.0137571		Independent experiment 4	1.06362	14.3322	8.44843	5.40315	3.44202
	Independent experiment 5	0.00444742	0.0587782	0.0334802	0.0238713	0.0118116		Independent experiment 5	1.11274	14.7063	8.37672	5.97258	2.95526
	Tukey's multiple comparisons test	Mean Diff.	95.00% CI of diff.	Significant?	Summary	Adjusted P Value
	pGBD vs. 62-sk+NF-YB1-pGBD	-14.37	-15.84 to -12.91	Yes	****	<0.0001	A-B
	pGBD vs. SLRL2-62-sk+NF-YB1-pGBD	-7.523	-8.987 to -6.058	Yes	****	<0.0001	A-C
	pGBD vs. 62-sk+SLRL2-pGBD	-4.848	-6.313 to -3.384	Yes	****	<0.0001	A-D
	pGBD vs. NF-YB1-62-sk+SLRL2-pGBD	-2.442	-3.907 to -0.9775	Yes	***	0.0006	A-E
	62-sk+NF-YB1-pGBD vs. SLRL2-62-sk+NF-YB1-pGBD	6.85	5.385 to 8.314	Yes	****	<0.0001	B-C
	62-sk+NF-YB1-pGBD vs. 62-sk+SLRL2-pGBD	9.524	8.059 to 10.99	Yes	****	<0.0001	B-D
	62-sk+NF-YB1-pGBD vs. NF-YB1-62-sk+SLRL2-pGBD	11.93	10.47 to 13.39	Yes	****	<0.0001	B-E
	SLRL2-62-sk+NF-YB1-pGBD vs. 62-sk+SLRL2-pGBD	2.674	1.210 to 4.139	Yes	***	0.0002	C-D
	SLRL2-62-sk+NF-YB1-pGBD vs. NF-YB1-62-sk+SLRL2-pGBD	5.08	3.616 to 6.545	Yes	****	<0.0001	C-E
	62-sk+SLRL2-pGBD vs. NF-YB1-62-sk+SLRL2-pGBD	2.406	0.9419 to 3.871	Yes	***	0.0007	D-E
	Fig3b
	Luc/Rluc	62-sk	SLRL2-62-sk	SLRL2△C3-62-sk	NF-YB1-62-sk	NF-YB1+SLRL2-62-sk	NF-YB1+SLRL2△C3-62-sk		Luc/Rluc	62-sk	SLRL2-62-sk	SLRL2△C3-62-sk	NF-YB1-62-sk	NF-YB1+SLRL2-62-sk	NF-YB1+SLRL2△C3-62-sk
	Independent experiment 1	2.17286	1.00055	1.26444	7.32523	3.59154	3.91361		Independent experiment 1	1.01895	0.4692	0.59295	3.43512	1.68423	1.83526
	Independent experiment 2	2.19496	1.15494	1.45003	7.24669	3.5857	3.55152		Independent experiment 2	1.02931	0.5416	0.67998	3.39829	1.68149	1.66546
	Independent experiment 3	2.17157	1.15959	1.44395	7.48092	3.58041	3.71305		Independent experiment 3	1.01834	0.54378	0.67713	3.50813	1.67901	1.74121
	Independent experiment 4	2.06775	1.03008	1.3578	7.27734	3.60969	3.93412		Independent experiment 4	0.96966	0.48305	0.63673	3.41266	1.69274	1.84488
	Independent experiment 5	2.05512	1.11389	1.45736	7.33252	3.59854	3.90706		Independent experiment 5	0.963737	0.52235	0.68342	3.43854	1.68751	1.83219
	Tukey's multiple comparisons test	Mean Diff.	95.00% CI of diff.	Significant?	Summary	Adjusted P Value
	62-sk vs. SLRL2-62-sk	0.488	0.4021 to 0.5739	Yes	****	<0.0001	A-B
	62-sk vs. SLRL2△C3-62-sk	0.346	0.2600 to 0.4319	Yes	****	<0.0001	A-C
	62-sk vs. NF-YB1-62-sk	-2.439	-2.524 to -2.353	Yes	****	<0.0001	A-D
	62-sk vs. NF-YB1+SLRL2-62-sk	-0.685	-0.7709 to -0.5991	Yes	****	<0.0001	A-E
	62-sk vs. NF-YB1+SLRL2△C3-62-sk	-0.7838	-0.8697 to -0.6979	Yes	****	<0.0001	A-F
	SLRL2-62-sk vs. SLRL2△C3-62-sk	-0.142	-0.2280 to -0.05611	Yes	***	0.0004	B-C
	SLRL2-62-sk vs. NF-YB1-62-sk	-2.927	-3.012 to -2.841	Yes	****	<0.0001	B-D
	SLRL2-62-sk vs. NF-YB1+SLRL2-62-sk	-1.173	-1.259 to -1.087	Yes	****	<0.0001	B-E
	SLRL2-62-sk vs. NF-YB1+SLRL2△C3-62-sk	-1.272	-1.358 to -1.186	Yes	****	<0.0001	B-F
	SLRL2△C3-62-sk vs. NF-YB1-62-sk	-2.785	-2.870 to -2.699	Yes	****	<0.0001	C-D
	SLRL2△C3-62-sk vs. NF-YB1+SLRL2-62-sk	-1.031	-1.117 to -0.9450	Yes	****	<0.0001	C-E
	SLRL2△C3-62-sk vs. NF-YB1+SLRL2△C3-62-sk	-1.13	-1.216 to -1.044	Yes	****	<0.0001	C-F
	NF-YB1-62-sk vs. NF-YB1+SLRL2-62-sk	1.754	1.668 to 1.839	Yes	****	<0.0001	D-E
	NF-YB1-62-sk vs. NF-YB1+SLRL2△C3-62-sk	1.655	1.569 to 1.741	Yes	****	<0.0001	D-F
	NF-YB1+SLRL2-62-sk vs. NF-YB1+SLRL2△C3-62-sk	-0.0988	-0.1847 to -0.01287	Yes	*	0.0177	E-F
	Fig3c
	NF-YB1	Primer	Input(CT)			Flag(CT)			IgG(CT)			Flag-Input(CT)			IgG-Input(CT)			Flag/input					IgG/input
			1	2	3	1	2	3	1	2	3	1	2	3	1	2	3	1	2	3	Mean	SD	1	2	3	Mean	SD
		Wx-P1	21.2766	21.2677	21.6591	25.2854	25.3329	25.977	27.1164	27.0556	26.833	4.0088	4.06516	4.31789	5.8398	5.78787	5.17397	0.06212	0.05974	0.05014	0.0573333	0.00634225	0.01746	0.0181	0.0277	0.0210867	0.00573625
		Wx-P2	21.8837	21.1912	21.7285	26.666	27.0401	27.4825	28.0893	26.3662	26.7817	4.7823	5.84892	5.75399	6.20556	5.17501	5.05313	0.03634	0.01735	0.01853	0.0240733	0.0106396	0.01355	0.02768	0.03012	0.0237833	0.00894591
		Wx-P3	21.979	22.4856	21.8387	27.681	27.5964	27.4281	27.0408	28.0862	27.5826	5.702	5.11079	5.58935	5.06178	5.60051	5.74391	0.01921	0.02894	0.02077	0.0229733	0.00522582	0.02994	0.02061	0.01866	0.02307	0.00602896
		Actin	22.08	22.4976	21.647	27.856	28.2681	29.3801	28.7753	28.4331	27.5975	5.77596	5.77044	7.73312	6.69526	5.93545	5.95054	0.01825	0.01832	0.0047	0.0137567	0.00784338	0.00965	0.01634	0.01617	0.0140533	0.00381435
	t-Test	Flag/input	IgG/input
	Mean	0.0573333	0.0210867
	Vanance	4.02241e-05	3.29045e-05
	Observations	3	3
	Pearson Correlation Coefficient	3.65643e-05
	Hypothesized Mean Difference	0
	df	4
	t Stat	7.3415
	P(T<=t) one-tail	0.000916401
	t Critical one-tail	2.13185
	P(T<=t) two-tail	0.0018328
	t Critical two-tail	2.77645
	Fig3d
	SLRL2	引物	Input(CT)			Flag(CT)			IgG(CT)			Flag-Input(CT)			IgG-Input(CT)			Flag/input					IgG/input
			1	2	3	1	2	3	1	2	3	1	2	3	1	2	3	1	2	3	Mean	SD	1	2	3	Mean	SD
		Wx-P1	21.3003	20.9311	20.9403	24.7752	24.7027	25.0857	26.8911	26.414	25.7155	3.47489	3.77162	4.14535	5.59074	5.48294	4.77517	0.08994	0.07322	0.05651	0.0732233	0.016715	0.02075	0.02236	0.03652	0.0265433	0.00867747
		Wx-P2	23.1745	23.3873	22.7316	29.3176	28.7093	28.1058	29.5723	28.7912	27.9329	6.14305	5.32193	5.37422	6.39775	5.40385	5.20131	0.01415	0.025	0.02411	0.0210867	0.00602379	0.01186	0.02362	0.02718	0.0208867	0.00801741
		Wx-P3	22.2516	21.5683	22.1096	27.7751	27.2786	26.7955	27.1995	26.5337	28.0093	5.5235	5.71028	4.68594	4.94786	4.96533	5.8997	0.02174	0.0191	0.03885	0.0265633	0.0107221	0.0324	0.03201	0.01675	0.0270533	0.00892508
		Actin	23.1457	23.3608	22.8131	28.1643	29.14	27.9399	28.7034	28.2131	28.3763	5.01859	5.77913	5.12683	5.55775	4.85225	5.5632	0.03085	0.01821	0.02862	0.0258933	0.00674674	0.02123	0.03462	0.02115	0.0256667	0.00775392
	t-Test	Flag/input	IgG/input
	Mean	0.0732233	0.0265433
	Vanance	0.000279391	7.52984e-05
	Observations	3	3
	Pearson Correlation Coefficient	0.000177345
	Hypothesized Mean Difference	0
	df	4
	t Stat	4.29306
	P(T<=t) one-tail	0.00635763
	t Critical one-tail	2.13185
	P(T<=t) two-tail	0.0127153
	t Critical two-tail	2.77645
	Fig3e
		Protein	Competitor		Repeat 1(in paper)			Repeat 2			Repeat 3
	1	0	0
	2	1	0
	3	1	10X
	4	1	20X
	5	1	100X
	6	1	200X
	Fig3f
			1	2	3	4
	NF-YB1-His		X	√	√	√
	SLRL2-Flag		X	X	√	X
	SLRL2△C3-Flag		X	X	X	√
	Repeat 1(in paper)			Repeat 2			Repeat 3
	Fig3g
	Repeat 1(in paper)
	Repeat 2
	Repeat 3
	Fig3h
	Luc/Rluc	62-sk	SLRL2-62-sk	NF-YB1-62-sk	NF-YB1+SLRL2-62-sk		Luc/Rluc	62-sk	SLRL2-62-sk	NF-YB1-62-sk	NF-YB1+SLRL2-62-sk
	Independent experiment 1	2.02603	0.898658	3.93591	2.34809		Independent experiment 1	1.01931	0.45212	1.98018	1.18134
	Independent experiment 2	1.93779	0.865106	3.97344	2.35837		Independent experiment 2	0.974914	0.43524	1.99906	1.18651
	Independent experiment 3	2.03561	1.01102	3.93591	2.38445		Independent experiment 3	1.02413	0.50865	1.98018	1.19963
	Independent experiment 4	1.94111	0.927916	3.61033	2.22247		Independent experiment 4	0.976586	0.46684	1.81638	1.11814
	Independent experiment 5	1.99772	1.07345	4.22386	2.12096		Independent experiment 5	1.00506	0.54006	2.12505	1.06707
	Tukey's multiple comparisons test	Mean Diff.	95.00% CI of diff.	Significant?	Summary	Adjusted P Value
	62-sk vs. SLRL2-62-sk	0.5194	0.3994 to 0.6394	Yes	****	<0.0001	A-B
	62-sk vs. NF-YB1-62-sk	-0.9802	-1.100 to -0.8602	Yes	****	<0.0001	A-C
	62-sk vs. NF-YB1+SLRL2-62-sk	-0.1505	-0.2705 to -0.03053	Yes	*	0.0118	A-D
	SLRL2-62-sk vs. NF-YB1-62-sk	-1.5	-1.620 to -1.380	Yes	****	<0.0001	B-C
	SLRL2-62-sk vs. NF-YB1+SLRL2-62-sk	-0.67	-0.7900 to -0.5499	Yes	****	<0.0001	B-D
	NF-YB1-62-sk vs. NF-YB1+SLRL2-62-sk	0.8296	0.7096 to 0.9496	Yes	****	<0.0001	C-D
	Fig3i
	Luc/Rluc	62-sk	NF-YB1-62-sk	SLRL2-62-sk		Luc/Rluc	62-sk	NF-YB1-62-sk	SLRL2-62-sk
	Independent experiment 1	2.10959	6.22691	1.02433		Independent experiment 1	1.18142	3.48722	0.57365
	Independent experiment 2	1.66276	6.08144	0.981226		Independent experiment 2	0.931185	3.40575	0.54951
	Independent experiment 3	1.83484	6.8563	0.938263		Independent experiment 3	1.02755	3.83969	0.52545
	Independent experiment 4	1.68568	6.43481	0.987119		Independent experiment 4	0.944021	3.60365	0.55281
	Independent experiment 5	1.63532	6.9396	1.10206		Independent experiment 5	0.915818	3.88634	0.61718
	Tukey's multiple comparisons test	Mean Diff.	95.00% CI of diff.	Significant?	Summary	Adjusted P Value
	62-sk vs. NF-YB1-62-sk	-2.645	-2.880 to -2.409	Yes	****	<0.0001	A-B
	62-sk vs. SLRL2-62-sk	0.4363	0.2010 to 0.6716	Yes	***	0.0009	A-C
	NF-YB1-62-sk vs. SLRL2-62-sk	3.081	2.846 to 3.316	Yes	****	<0.0001	B-C

## Sheet: Fig4
	Fig4d
		Repeat 1(in paper)					Repeat 2					Repeat 3
	Fig4g
	SLRL2	primer	Input(CT)			Flag(CT)			IgG(CT)			Flag-Input(CT)			IgG-Input(CT)			Flag/input					IgG/input
			1	2	3	1	2	3	1	2	3	1	2	3	1	2	3	1	2	3	Mean	SD	1	2	3	Mean	SD
		bHLH144-P1	22.1136	22.0409	22.0811	25.7473	25.5287	25.7187	27.1992	27.5284	27.6879	3.63361	3.48778	3.63756	5.08559	5.48746	5.60683	0.08057	0.08914	0.08035	0.0833533	0.00501261	0.02945	0.02229	0.02052	0.0240867	0.00472834
		bHLH144-P2	21.9018	21.9549	21.8002	27.4407	27.1211	27.335	27.6388	27.2026	27.0981	5.53885	5.16618	5.53483	5.73697	5.2477	5.29789	0.02151	0.02785	0.02157	0.0236433	0.0036432	0.01875	0.02632	0.02542	0.0234967	0.00413529
		Actin	23.0628	23.2109	23.0785	28.6767	28.5071	28.7231	28.3477	28.6525	28.8537	5.61387	5.29619	5.64458	5.2849	5.4416	5.77517	0.02042	0.02545	0.01999	0.0219533	0.00303582	0.02565	0.02301	0.01826	0.0223067	0.00374487
	t-Test	Flag/input	IgG/input
	Mean	0.0833533	0.0240867
	Vanance	2.51262e-05	2.23572e-05
	Observations	3	3
	Pearson Correlation Coefficient	2.37417e-05
	Hypothesized Mean Difference	0
	df	4
	t Stat	14.897
	P(T<=t) one-tail	5.91271e-05
	t Critical one-tail	2.13185
	P(T<=t) two-tail	0.000118254
	t Critical two-tail	2.77645
	Fig4h
	Relative expression level	WT	slrl2-1	SLRL2-OX1		Relative expression level	WT	slrl2-1	SLRL2-OX1
	Independent experiment 1	0.0104581	0.023623	0.00624098		Independent experiment 1	0.996779	2.25155	0.59484
	Independent experiment 2	0.0106447	0.021085	0.0065613		Independent experiment 2	1.01457	2.00965	0.62537
	Independent experiment 3	0.0103728	0.0220189	0.00451087		Independent experiment 3	0.988655	2.09866	0.42994
	WT Vs slrl2-1				WT Vs SLRL2-OX1
	t-Test	WT	slrl2-1		t-Test	WT	SLRL2-OX1
	Mean	1	2.11995		Mean	1	0.55005
	Vanance	0.000175615	0.014969		Vanance	0.000175615	0.0110528
	Observations	3	3		Observations	3	3
	Pearson Correlation Coefficient	0.00757229			Pearson Correlation Coefficient	0.00561422
	Hypothesized Mean Difference	0			Hypothesized Mean Difference	0
	df	4			df	4
	t Stat	-15.7628			t Stat	7.3547
	P(T<=t) one-tail	4.73183e-05			P(T<=t) one-tail	0.000910217
	t Critical one-tail	2.13185			t Critical one-tail	2.13185
	P(T<=t) two-tail	9.46366e-05			P(T<=t) two-tail	0.00182043
	t Critical two-tail	2.77645			t Critical two-tail	2.77645
	Fig4i
	Luc/Rluc	62-sk	SLRL2-62-sk		Luc/Rluc	62-sk	SLRL2-62-sk
	Independent experiment 1	0.0928992	0.0411344		Independent experiment 1	1.06609	0.47205
	Independent experiment 2	0.0690987	0.0202731		Independent experiment 2	0.792962	0.23265
	Independent experiment 3	0.097501	0.0430419		Independent experiment 3	1.1189	0.49394
	Independent experiment 4	0.0908038	0.0395668		Independent experiment 4	1.04205	0.45406
	Independent experiment 5	0.0853972	0.0424616		Independent experiment 5	0.980001	0.48728
	t-Test	62-sk	SLRL2-62-sk
	Mean	0.08714	0.0372956
	Vanance	0.000120617	9.23418e-05
	Observations	5	5
	Pearson Correlation Coefficient	0.000106479
	Hypothesized Mean Difference	0
	df	8
	t Stat	7.63754
	P(T<=t) one-tail	3.0437e-05
	t Critical one-tail	1.85955
	P(T<=t) two-tail	6.08739e-05
	t Critical two-tail	2.306

## Sheet: Fig5
	Fig5d
		Repeat 1				Repeat 2(in paper)					Repeat 3
	Fig5e
	Repeat 1(in paper)
	Repeat 2
	Repeat 3
	Fig5f
		Mock			ABA					Mock			ABA
		Independent experiment 1	Independent experiment 2	Independent experiment 3	Independent experiment 1	Independent experiment 2	Independent experiment 3			Independent experiment 1	Independent experiment 2	Independent experiment 3	Independent experiment 1	Independent experiment 2	Independent experiment 3
	SLRL2	1.14991	1.14583	1.244	3.58785	3.86941	3.71802		SLRL2	0.974573	0.971111	1.05432	3.04077	3.2794	3.1511
	NF-YB1	1.2438	1.1443	1.1166	1.19445	1.18937	1.1799		NF-YB1	1.05415	0.969819	0.946342	1.01232	1.00801	0.999987
	NF-YC12	1.49917	1.4934	1.46551	1.65377	1.78302	1.77886		NF-YC12	1.27057	1.26569	1.24205	1.4016	1.51115	1.50762
	Tukey's multiple comparisons test	Mean Diff.	95.00% CI of diff.	Significant?	Summary	Adjusted P Value
	SLRL2:Mock vs. SLRL2:ABA	-2.157	-2.330 to -1.984	Yes	****	<0.0001
	SLRL2:Mock vs. NF-YB1:Mock	0.009898	-0.1630 to 0.1828	No	ns	>0.9999
	SLRL2:Mock vs. NF-YB1:ABA	-0.006774	-0.1796 to 0.1661	No	ns	>0.9999
	SLRL2:Mock vs. NF-YC12:Mock	-0.2594	-0.4323 to -0.08656	Yes	**	0.003
	SLRL2:Mock vs. NF-YC12:ABA	-0.4735	-0.6463 to -0.3006	Yes	****	<0.0001
	SLRL2:ABA vs. NF-YB1:Mock	2.167	1.994 to 2.340	Yes	****	<0.0001
	SLRL2:ABA vs. NF-YB1:ABA	2.15	1.977 to 2.323	Yes	****	<0.0001
	SLRL2:ABA vs. NF-YC12:Mock	1.898	1.725 to 2.071	Yes	****	<0.0001
	SLRL2:ABA vs. NF-YC12:ABA	1.684	1.511 to 1.857	Yes	****	<0.0001
	NF-YB1:Mock vs. NF-YB1:ABA	-0.01667	-0.1895 to 0.1562	No	ns	0.9994
	NF-YB1:Mock vs. NF-YC12:Mock	-0.2693	-0.4422 to -0.09646	Yes	**	0.0022
	NF-YB1:Mock vs. NF-YC12:ABA	-0.4834	-0.6562 to -0.3105	Yes	****	<0.0001
	NF-YB1:ABA vs. NF-YC12:Mock	-0.2527	-0.4255 to -0.07979	Yes	**	0.0037
	NF-YB1:ABA vs. NF-YC12:ABA	-0.4667	-0.6396 to -0.2938	Yes	****	<0.0001
	NF-YC12:Mock vs. NF-YC12:ABA	-0.214	-0.3869 to -0.04114	Yes	*	0.013

## Sheet: Fig6
	Fig6b
	Relative expression level	WT	nf-yb1-1		Relative expression level	WT	nf-yb1-1
	Independent experiment 1	1.02601	2.96389		Independent experiment 1	0.831204	2.40115
	Independent experiment 2	1.56583	2.46149		Independent experiment 2	1.26853	1.99414
	Independent experiment 3	1.11125	2.47699		Independent experiment 3	0.900264	2.0067
	t-Test	WT	nf-yb1-1
	Mean	1	2.134
	Vanance	0.0552747	0.0535676
	Observations	3	3
	Pearson Correlation Coefficient	0.0544212
	Hypothesized Mean Difference	0
	df	4
	t Stat	-5.95352
	P(T<=t) one-tail	0.00199737
	t Critical one-tail	2.13185
	P(T<=t) two-tail	0.00399473
	t Critical two-tail	2.77645
	Fig6c
	Luc/Rluc	62-sk	SLRL2-62-sk		Luc/Rluc	62-sk	SLRL2-62-sk
	Independent experiment 1	0.218525	0.105923		Independent experiment 1	1.24055	0.60132
	Independent experiment 2	0.191274	0.0428968		Independent experiment 2	1.08585	0.243523
	Independent experiment 3	0.171584	0.113979		Independent experiment 3	0.974075	0.647055
	Independent experiment 4	0.135259	0.123002		Independent experiment 4	0.767861	0.698276
	Independent experiment 5	0.164113	0.0896794		Independent experiment 5	0.931659	0.509106
	t-Test	62-sk	SLRL2-62-sk
	Mean	1	0.539856
	Vanance	0.031117	0.0322812
	Observations	5	5
	Pearson Correlation Coefficient	0.0316991
	Hypothesized Mean Difference	0
	df	8
	t Stat	4.08639
	P(T<=t) one-tail	0.00175151
	t Critical one-tail	1.85955
	P(T<=t) two-tail	0.00350302
	t Critical two-tail	2.306
	Fig6d
			Repeat 1(in paper)				Repeat 2				Repeat 3
	Fig6f
	NF-YB1	Primer	Input(CT)			Flag(CT)			IgG(CT)			Flag-Input(CT)			IgG-Input(CT)			Flag/input					IgG/input
			1	2	3	1	2	3	1	2	3	1	2	3	1	2	3	1	2	3	Mean	SD	1	2	3	Mean	SD
		SLRL2-P1	21.7965	21.75	22.3889	26.3104	26.2371	27.0451	27.3495	27.8224	28.3068	4.51391	4.48714	4.65617	5.553	6.07242	5.9179	0.04377	0.04459	0.03966	0.0426733	0.00264163	0.0213	0.01486	0.01654	0.0175667	0.0033405
		SLRL2-P2	22.5704	22.2943	23.1699	28.5245	28.0545	29.3522	28.5662	28.3813	29.0031	5.95411	5.76024	6.18233	5.99585	6.08706	5.83321	0.01613	0.01845	0.01377	0.0161167	0.00234003	0.01567	0.01471	0.01754	0.0159733	0.00143918
		Actin	21.8011	22.1469	22.4927	27.6931	28.4631	28.5818	28.0499	28.3461	28.377	5.89196	6.31617	6.08902	6.24879	6.19919	5.88427	0.01684	0.01255	0.01469	0.0146933	0.002145	0.01315	0.01361	0.01693	0.0145633	0.00206246
	t-Test	Flag/input	IgG/input
	Mean	0.0426733	0.0175667
	Vanance	6.97823e-06	1.11589e-05
	Observations	3	3
	Pearson Correlation Coefficient	9.06858e-06
	Hypothesized Mean Difference	0
	df	4
	t Stat	10.2109
	P(T<=t) one-tail	0.000259173
	t Critical one-tail	2.13185
	P(T<=t) two-tail	0.000518347
	t Critical two-tail	2.77645
	Fig6g
	AAC	WT	slrl2-1	nf-yb1-1	slrl2&nf-yb1	bhlh144-1	slrl2&bhlh144
	Independent experiment 1	16.9779	19.6115	14.4497	19.2017	15.21	18.8058
	Independent experiment 2	16.6973	19.1925	14.3599	19.0599	14.9189	17.1822
	Independent experiment 3	17.066	19.067	14.7825	19.1512	15.3291	21.0269
	Independent experiment 4	16.7381	19.0849	14.3667	19.1628	15.3232	18.9009
	Independent experiment 5	16.9664	19.5038	14.8557	19.0108	14.8871	18.5887
	Tukey's multiple comparisons test	Mean Diff.	95.00% CI of diff.	Significant?	Summary	Adjusted P Value
	WT vs. slrl2-1	-2.403	-3.558 to -1.248	Yes	****	<0.0001	A-B
	WT vs. nf-yb1-1	2.326	1.171 to 3.481	Yes	****	<0.0001	A-C
	WT vs. slrl2-1 nf-yb1-1	-2.228	-3.383 to -1.073	Yes	****	<0.0001	A-D
	WT vs. bhlh144-1	1.756	0.6004 to 2.911	Yes	**	0.0011	A-E
	WT vs. slrl2-1 bhlh144-1	-2.012	-3.167 to -0.8567	Yes	***	0.0002	A-F
	slrl2-1 vs. nf-yb1-1	4.729	3.574 to 5.884	Yes	****	<0.0001	B-C
	slrl2-1 vs. slrl2-1 nf-yb1-1	0.1747	-0.9804 to 1.330	No	ns	0.9969	B-D
	slrl2-1 vs. bhlh144-1	4.158	3.003 to 5.313	Yes	****	<0.0001	B-E
	slrl2-1 vs. slrl2-1 bhlh144-1	0.391	-0.7641 to 1.546	No	ns	0.8971	B-F
	nf-yb1-1 vs. slrl2-1 nf-yb1-1	-4.554	-5.709 to -3.399	Yes	****	<0.0001	C-D
	nf-yb1-1 vs. bhlh144-1	-0.5707	-1.726 to 0.5844	No	ns	0.6507	C-E
	nf-yb1-1 vs. slrl2-1 bhlh144-1	-4.338	-5.493 to -3.183	Yes	****	<0.0001	C-F
	slrl2-1 nf-yb1-1 vs. bhlh144-1	3.984	2.829 to 5.139	Yes	****	<0.0001	D-E
	slrl2-1 nf-yb1-1 vs. slrl2-1 bhlh144-1	0.2164	-0.9387 to 1.371	No	ns	0.9915	D-F
	bhlh144-1 vs. slrl2-1 bhlh144-1	-3.767	-4.922 to -2.612	Yes	****	<0.0001	E-F
	Fig6h
	AAC	WT	slrl2-1	nf-yb1-1	slrl2&nf-yb1	bhlh144-1	slrl2&bhlh144
	Independent experiment 1	82.12	77.45	83.76	77.91	83.39	75.74
	Independent experiment 2	80.98	78.62	83.6	76.28	84.18	76.6
	Independent experiment 3	82.45	78.25	84.34	76.07	84.54	77.15
	Independent experiment 4	81.01	77.86	84.06	77.02	84.2	77.27
	Independent experiment 5	80.6	77.83	85.07	77.77	83.18	77.57
	Tukey's multiple comparisons test	Mean Diff.	95.00% CI of diff.	Significant?	Summary	Adjusted P Value
	WT vs. slrl2-1	3.43	2.108 to 4.752	Yes	****	<0.0001	A-B
	WT vs. nf-yb1-1	-2.734	-4.056 to -1.412	Yes	****	<0.0001	A-C
	WT vs. slrl2-1 nf-yb1-1	4.422	3.100 to 5.744	Yes	****	<0.0001	A-D
	WT vs. bhlh144-1	-2.466	-3.788 to -1.144	Yes	****	<0.0001	A-E
	WT vs. slrl2-1 bhlh144-1	4.566	3.244 to 5.888	Yes	****	<0.0001	A-F
	slrl2-1 vs. nf-yb1-1	-6.164	-7.486 to -4.842	Yes	****	<0.0001	B-C
	slrl2-1 vs. slrl2-1 nf-yb1-1	0.992	-0.3298 to 2.314	No	ns	0.2247	B-D
	slrl2-1 vs. bhlh144-1	-5.896	-7.218 to -4.574	Yes	****	<0.0001	B-E
	slrl2-1 vs. slrl2-1 bhlh144-1	1.136	-0.1858 to 2.458	No	ns	0.1218	B-F
	nf-yb1-1 vs. slrl2-1 nf-yb1-1	7.156	5.834 to 8.478	Yes	****	<0.0001	C-D
	nf-yb1-1 vs. bhlh144-1	0.268	-1.054 to 1.590	No	ns	0.9878	C-E
	nf-yb1-1 vs. slrl2-1 bhlh144-1	7.3	5.978 to 8.622	Yes	****	<0.0001	C-F
	slrl2-1 nf-yb1-1 vs. bhlh144-1	-6.888	-8.210 to -5.566	Yes	****	<0.0001	D-E
	slrl2-1 nf-yb1-1 vs. slrl2-1 bhlh144-1	0.144	-1.178 to 1.466	No	ns	0.9993	D-F
	bhlh144-1 vs. slrl2-1 bhlh144-1	7.032	5.710 to 8.354	Yes	****	<0.0001	E-F

## Sheet: Fig7
	Fig7a
	PHS	WT	slrl2-1	slrl2-2	SLRL2-OX1	SLRL2-OX2
	Independent experiment 1	32.73	38.53	47.74	7.81	5.27
	Independent experiment 2	31.77	42.24	47.69	7.33	5.58
	Independent experiment 3	28.3	41.59	41.93	7.96	5.99
	Independent experiment 4	33.57	42.82	46.37	6.21	6.42
	Independent experiment 5	26.53	42.77	48.12	5.89	7.89
	WT Vs slrl2-1				WT Vs slrl2-2				WT Vs SLRL2-OX1				WT Vs SLRL2-OX2
	t-Test	WT	slrl2-1		t-Test	WT	slrl2-2		t-Test	WT	SLRL2-OX1		t-Test	WT	SLRL2-OX2
	Mean	30.58	41.59		Mean	30.58	46.37		Mean	30.58	7.04		Mean	30.58	6.23
	Vanance	9.1449	3.17285		Vanance	9.1449	6.59885		Vanance	9.1449	0.8837		Vanance	9.1449	1.04835
	Observations	5	5		Observations	5	5		Observations	5	5		Observations	5	5
	Pearson Correlation Coefficient	6.15887			Pearson Correlation Coefficient	7.87187			Pearson Correlation Coefficient	5.0143			Pearson Correlation Coefficient	5.09662
	Hypothesized Mean Difference	0			Hypothesized Mean Difference	0			Hypothesized Mean Difference	0			Hypothesized Mean Difference	0
	df	8			df	8			df	8			df	8
	t Stat	-7.01466			t Stat	-8.89842			t Stat	16.6215			t Stat	17.0541
	P(T<=t) one-tail	5.55018e-05			P(T<=t) one-tail	1.00712e-05			P(T<=t) one-tail	8.67316e-08			P(T<=t) one-tail	7.09795e-08
	t Critical one-tail	1.85955			t Critical one-tail	1.85955			t Critical one-tail	1.85955			t Critical one-tail	1.85955
	P(T<=t) two-tail	0.000111004			P(T<=t) two-tail	2.01424e-05			P(T<=t) two-tail	1.73463e-07			P(T<=t) two-tail	1.41959e-07
	t Critical two-tail	2.306			t Critical two-tail	2.306			t Critical two-tail	2.306			t Critical two-tail	2.306
	Fig7b
		WT		slrl2-1		slrl2-2		SLRL2-OX1		SLRL2-OX2
		Mean	SD	Mean	SD	Mean	SD			Mean	SD
		0	0	0	0	0	0	0	0	0	0
	2 d	2.1	0.68	2.9	1.76	0.99	0.53	0	0	0	0
		15.05	1.52	27.19	3.39	21.93	8.14	3.24	4.58	2.99	0.35
	4 d	57.74	0	69.73	6.57	65.77	2.23	25.96	6.51	28.25	5.9
		77.77	0.87	85.19	1.65	85.84	1.43	36.16	8.33	41.31	9.96
	6 d	87.8	1.75	97.4	1.34	91.35	2.61	46.35	10.15	52.44	11.31
	Fig7c
		Mock					ABA
		Independent experiment 1	Independent experiment 2	Independent experiment 3	Independent experiment 4	Independent experiment 5	Independent experiment 1	Independent experiment 2	Independent experiment 3	Independent experiment 4	Independent experiment 5
	WT	8.98	8.92	9.16	9.23	9.01	5.22	6.31	3.83	3.79	2.7
	slrl2-1	15.42	18	20.11	19.57	19.39	12.05	15.79	16.06	14.02	14.88
	slrl2-2	8.13	23.96	14.97	21.78	16.31	12.55	12.91	15.08	13.8	10.21
	SLRL2-OX1	0.97	1.29	0.4	0.83	0.01	0.72	0.73	0.77	0.7	0.73
	SLRL2-OX2	0.83	0.66	1	0.67	0.89	0.86	0.9	0.92	0.89	0.93
	Tukey's multiple comparisons test	Mean Diff.	95.00% CI of diff.	Significant?	Summary	Adjusted P Value
	WT:Mock vs. WT:ABA	4.69	1.786 to 7.594	Yes	***	0.0001
	WT:Mock vs. slrl2-1:Mock	-9.438	-12.34 to -6.534	Yes	****	<0.0001
	WT:Mock vs. slrl2-1:ABA	-5.5	-8.404 to -2.596	Yes	****	<0.0001
	WT:Mock vs. slrl2-2:Mock	-7.966	-10.87 to -5.062	Yes	****	<0.0001
	WT:Mock vs. slrl2-2:ABA	-3.85	-6.754 to -0.9456	Yes	**	0.0025
	WT:Mock vs. SLRL2-OX1:Mock	8.36	5.456 to 11.26	Yes	****	<0.0001
	WT:Mock vs. SLRL2-OX1:ABA	8.33	5.426 to 11.23	Yes	****	<0.0001
	WT:Mock vs. SLRL2-OX2:Mock	8.25	5.346 to 11.15	Yes	****	<0.0001
	WT:Mock vs. SLRL2-OX2:ABA	8.16	5.256 to 11.06	Yes	****	<0.0001
	WT:ABA vs. slrl2-1:Mock	-14.13	-17.03 to -11.22	Yes	****	<0.0001
	WT:ABA vs. slrl2-1:ABA	-10.19	-13.09 to -7.286	Yes	****	<0.0001
	WT:ABA vs. slrl2-2:Mock	-12.66	-15.56 to -9.752	Yes	****	<0.0001
	WT:ABA vs. slrl2-2:ABA	-8.54	-11.44 to -5.636	Yes	****	<0.0001
	WT:ABA vs. SLRL2-OX1:Mock	3.67	0.7656 to 6.574	Yes	**	0.0046
	WT:ABA vs. SLRL2-OX1:ABA	3.64	0.7356 to 6.544	Yes	**	0.0051
	WT:ABA vs. SLRL2-OX2:Mock	3.56	0.6556 to 6.464	Yes	**	0.0067
	WT:ABA vs. SLRL2-OX2:ABA	3.47	0.5656 to 6.374	Yes	**	0.0089
	slrl2-1:Mock vs. slrl2-1:ABA	3.938	1.034 to 6.842	Yes	**	0.0019
	slrl2-1:Mock vs. slrl2-2:Mock	1.472	-1.432 to 4.376	No	ns	0.7907
	slrl2-1:Mock vs. slrl2-2:ABA	5.588	2.684 to 8.492	Yes	****	<0.0001
	slrl2-1:Mock vs. SLRL2-OX1:Mock	17.8	14.89 to 20.70	Yes	****	<0.0001
	slrl2-1:Mock vs. SLRL2-OX1:ABA	17.77	14.86 to 20.67	Yes	****	<0.0001
	slrl2-1:Mock vs. SLRL2-OX2:Mock	17.69	14.78 to 20.59	Yes	****	<0.0001
	slrl2-1:Mock vs. SLRL2-OX2:ABA	17.6	14.69 to 20.50	Yes	****	<0.0001
	slrl2-1:ABA vs. slrl2-2:Mock	-2.466	-5.370 to 0.4384	No	ns	0.157
	slrl2-1:ABA vs. slrl2-2:ABA	1.65	-1.254 to 4.554	No	ns	0.6677
	slrl2-1:ABA vs. SLRL2-OX1:Mock	13.86	10.96 to 16.76	Yes	****	<0.0001
	slrl2-1:ABA vs. SLRL2-OX1:ABA	13.83	10.93 to 16.73	Yes	****	<0.0001
	slrl2-1:ABA vs. SLRL2-OX2:Mock	13.75	10.85 to 16.65	Yes	****	<0.0001
	slrl2-1:ABA vs. SLRL2-OX2:ABA	13.66	10.76 to 16.56	Yes	****	<0.0001
	slrl2-2:Mock vs. slrl2-2:ABA	4.116	1.212 to 7.020	Yes	**	0.001
	slrl2-2:Mock vs. SLRL2-OX1:Mock	16.33	13.42 to 19.23	Yes	****	<0.0001
	slrl2-2:Mock vs. SLRL2-OX1:ABA	16.3	13.39 to 19.20	Yes	****	<0.0001
	slrl2-2:Mock vs. SLRL2-OX2:Mock	16.22	13.31 to 19.12	Yes	****	<0.0001
	slrl2-2:Mock vs. SLRL2-OX2:ABA	16.13	13.22 to 19.03	Yes	****	<0.0001
	slrl2-2:ABA vs. SLRL2-OX1:Mock	12.21	9.306 to 15.11	Yes	****	<0.0001
	slrl2-2:ABA vs. SLRL2-OX1:ABA	12.18	9.276 to 15.08	Yes	****	<0.0001
	slrl2-2:ABA vs. SLRL2-OX2:Mock	12.1	9.196 to 15.00	Yes	****	<0.0001
	slrl2-2:ABA vs. SLRL2-OX2:ABA	12.01	9.106 to 14.91	Yes	****	<0.0001
	SLRL2-OX1:Mock vs. SLRL2-OX1:ABA	-0.03	-2.934 to 2.874	No	ns	>0.9999
	SLRL2-OX1:Mock vs. SLRL2-OX2:Mock	-0.11	-3.014 to 2.794	No	ns	>0.9999
	SLRL2-OX1:Mock vs. SLRL2-OX2:ABA	-0.2	-3.104 to 2.704	No	ns	>0.9999
	SLRL2-OX1:ABA vs. SLRL2-OX2:Mock	-0.08	-2.984 to 2.824	No	ns	>0.9999
	SLRL2-OX1:ABA vs. SLRL2-OX2:ABA	-0.17	-3.074 to 2.734	No	ns	>0.9999
	SLRL2-OX2:Mock vs. SLRL2-OX2:ABA	-0.09	-2.994 to 2.814	No	ns	>0.9999
	Fig7e
		WT		nf-yb1-1		slrl2-1		slrl2&nf-yb1-ko
		Mean	SD	Mean	SD	Mean	SD	Mean	SD
		0	0	0	0	0	0	0	0
	2 d	0	0	0	0	2.9	1.76	0	0
		18.57	6.06	1.35	0.93	27.19	3.39	1.89	0.05
	4 d	62.39	1.36	17.6	6.12	69.73	6.57	32.75	7.88
		75.7	0.99	41.08	4.08	85.19	1.65	53.63	7.1
	6 d	87.85	0.49	64.55	3.97	97.4	1.34	74.52	0.68
	Fig7f
		WT		nf-yb1-1		slrl2-1		slrl2&nf-yb1-ko
		Mean	SD	Mean	SD	Mean	SD	Mean	SD
		0	0	0	0	0	0	0	0
	2 d	0	0	0	0	2.9	1.76	2.83	2.02
		18.57	6.06	0.81	1.15	27.19	3.39	15.87	5.64
	4 d	62.39	1.36	17.33	5.39	69.73	6.57	45.84	3.4
		75.7	0.99	42.29	6.3	85.19	1.65	63.24	7.85
	6 d	87.85	0.49	67.26	7.21	97.4	1.34	80.65	2.3

## Sheet: Fig8
	Fig8a
	Relative expression level	WT	slrl2-1	SLRL2-OX1		Relative expression level	WT	slrl2-1	SLRL2-OX1
	Independent experiment 1	45.4403	28.3426	41.4159		Independent experiment 1	1.04294	0.650514	0.950568
	Independent experiment 2	38.3592	28.5635	53.3896		Independent experiment 2	0.880412	0.655583	1.22539
	Independent experiment 3	46.9092	22.9974	45.5479		Independent experiment 3	1.07665	0.527832	1.04541
	WT Vs slrl2-1				WT Vs SLRL2-OX1
	t-Test	WT	slrl2-1		t-Test	WT	SLRL2-OX1
	Mean	1	0.61131		Mean	1	1.07379
	Vanance	0.0110101	0.0052328		Vanance	0.0110101	0.0194853
	Observations	3	3		Observations	3	3
	Pearson Correlation Coefficient	0.00812145			Pearson Correlation Coefficient	0.0152477
	Hypothesized Mean Difference	0			Hypothesized Mean Difference	0
	df	4			df	4
	t Stat	5.28242			t Stat	-0.731857
	P(T<=t) one-tail	0.00308002			P(T<=t) one-tail	0.252413
	t Critical one-tail	2.13185			t Critical one-tail	2.13185
	P(T<=t) two-tail	0.00616005			P(T<=t) two-tail	0.504825
	t Critical two-tail	2.77645			t Critical two-tail	2.77645
	Fig8b
	Luc/Rluc	62-sk	SLRL2-62-sk		Luc/Rluc	62-sk	SLRL2-62-sk
	Independent experiment 1	0.0153525	0.031946		Independent experiment 1	0.778195	1.6193
	Independent experiment 2	0.0178109	0.0306045		Independent experiment 2	0.902811	1.5513
	Independent experiment 3	0.0239312	0.0262347		Independent experiment 3	1.21304	1.3298
	Independent experiment 4	0.0236682	0.0277755		Independent experiment 4	1.19971	1.4079
	Independent experiment 5	0.0178787	0.027085		Independent experiment 5	0.906245	1.3729
	t-Test	62-sk	SLRL2-62-sk
	Mean	1	1.45624
	Vanance	0.0381756	0.0152236
	Observations	5	5
	Pearson Correlation Coefficient	0.0266996
	Hypothesized Mean Difference	0
	df	8
	t Stat	-4.4148
	P(T<=t) one-tail	0.001121
	t Critical one-tail	1.85955
	P(T<=t) two-tail	0.002242
	t Critical two-tail	2.306
	Fig8e
				Repeat 1(in paper)					Repeat 2					Repeat 3
	Fig8f
	SLRL2	Primer	Input(CT)			Flag(CT)			IgG(CT)			Flag-Input(CT)			IgG-Input(CT)			Flag/input					IgG/input
			1	2	3	1	2	3	1	2	3	1	2	3	1	2	3	1	2	3	Mean	SD	1	2	3	Mean	SD
		MFT2-P1	22.1678	22.1615	22.5535	25.8288	25.8237	26.1124	27.5944	28.5387	28.7411	3.66109	3.66219	3.55894	5.42663	6.37722	6.18758	0.07905	0.07899	0.08485	0.0809633	0.00336609	0.02325	0.01203	0.01372	0.0163333	0.00604932
		MFT2-P2	22.1329	21.3805	21.5081	27.4583	27.585	27.7115	27.9497	26.9472	27.871	5.32539	6.2045	6.20344	5.81685	5.56661	6.3629	0.02494	0.01356	0.01357	0.0173567	0.00656736	0.01774	0.0211	0.01215	0.0169967	0.00452107
		Actin	22.5945	21.723	21.7891	28.1081	27.2131	28.0556	28.0532	27.6116	27.6019	5.51358	5.49005	6.26645	5.45862	5.88854	5.81279	0.02189	0.02225	0.01299	0.0190433	0.00524543	0.02274	0.01688	0.01779	0.0191367	0.00315357
	t-Test	Flag/input	IgG/input
	Mean	0.0809633	0.0163333
	Vanance	1.13305e-05	3.65942e-05
	Observations	3	3
	Pearson Correlation Coefficient	2.39624e-05
	Hypothesized Mean Difference	0
	df	4
	t Stat	16.1702
	P(T<=t) one-tail	4.27828e-05
	t Critical one-tail	2.13185
	P(T<=t) two-tail	8.55657e-05
	t Critical two-tail	2.77645
	Fig8h
		WT		mft2-1
		Mean	SD	Mean	SD
		0	0	0	0
	2d	1.79	0.6	15.71	2.79
	4d	8.8	1.1	38.67	5.55
	6d	26.66	2.18	78.46	11.16

## Sheet: SF1
	SF1a
	1000 grain weight	MOCK	ABA	Fluridone
	Independent experiment 1	25.86	22.4	23.51
	Independent experiment 2	25.45	22.88	23.57
	Independent experiment 3	25.21	22.51	22.98
	Mock Vs ABA				Mock Vs Fluridone
	t-Test	MOCK	ABA		t-Test	MOCK	Fluridone
	Mean	25.5067	22.5967		Mean	25.5067	23.3533
	Vanance	0.108033	0.0632333		Vanance	0.108033	0.105433
	Observations	3	3		Observations	3	3
	Pearson Correlation Coefficient	0.0856333			Pearson Correlation Coefficient	0.106733
	Hypothesized Mean Difference	0			Hypothesized Mean Difference	0
	df	4			df	4
	t Stat	12.1792			t Stat	8.07248
	P(T<=t) one-tail	0.000130431			P(T<=t) one-tail	0.000639617
	t Critical one-tail	2.13185			t Critical one-tail	2.13185
	P(T<=t) two-tail	0.000260862			P(T<=t) two-tail	0.00127923
	t Critical two-tail	2.77645			t Critical two-tail	2.77645
	SF1b
	Grain length	1	2	3	4	5	6	7	8	9	10	11	12	13	14	15	16	17	18	19	20
	MOCK	7.06	7.52	7.51	7.83	7.34	7.38	7.58	7.71	7.12	7.28	7.75	7.55	7.56	7.64	7.26	7.51	7.51	7.87	7.78	7.35
	ABA	6.97	7.91	7.31	7.4	7.36	7.74	7.49	7.14	7.2	7.19	7.53	7.6	7.58	7.2	7.11	7.37	7.4	7.51	7.56	7.53
	Fluridone	7.48	8.13	7.23	7.37	7.77	7.52	7.64	7.61	7.73	7.68	7.49	7.45	7.77	7.69	7.5	7.76	7.65	7.92	7.47	7.44
	Mock Vs ABA				Mock Vs Fluridone
	t-Test	MOCK	ABA		t-Test	MOCK	Fluridone
	Mean	7.5055	7.405		Mean	7.5055	7.615
	Vanance	0.0510261	0.0525526		Vanance	0.0510261	0.0418684
	Observations	20	20		Observations	20	20
	Pearson Correlation Coefficient	0.0517893			Pearson Correlation Coefficient	0.0464472
	Hypothesized Mean Difference	0			Hypothesized Mean Difference	0
	df	38			df	38
	t Stat	1.39652			t Stat	-1.6067
	P(T<=t) one-tail	0.0853317			P(T<=t) one-tail	0.0581998
	t Critical one-tail	1.68595			t Critical one-tail	1.68595
	P(T<=t) two-tail	0.170663			P(T<=t) two-tail	0.1164
	t Critical two-tail	2.02439			t Critical two-tail	2.02439
	SF1c
	Grain width	1	2	3	4	5	6	7	8	9	10	11	12	13	14	15	16	17	18	19	20
	MOCK	3.32	3.14	3.3	3.52	2.85	3.41	3.26	3.51	3.53	3.34	3.47	3.61	3.23	3.4	3.52	3.35	3.22	3.24	3.25	3.56
	ABA	3.55	3.12	3.36	3.13	3.39	2.93	3.25	3.32	3.54	3.2	3.29	3.53	3.32	3.32	3.57	3.18	3.41	3.29	3.32	3.38
	Fluridone	3.48	3.18	3.34	3.51	3.48	3.44	3.21	3.4	3.29	3.38	3.81	3.46	3.3	3.53	3.51	3.22	3.38	2.89	3.45	3.44
	Mock Vs ABA				Mock Vs Fluridone
	t-Test	MOCK	ABA		t-Test	MOCK	Fluridone
	Mean	3.3515	3.32		Mean	3.3515	3.385
	Vanance	0.0319503	0.0260526		Vanance	0.0319503	0.0331737
	Observations	20	20		Observations	20	20
	Pearson Correlation Coefficient	0.0290014			Pearson Correlation Coefficient	0.032562
	Hypothesized Mean Difference	0			Hypothesized Mean Difference	0
	df	38			df	38
	t Stat	0.584926			t Stat	-0.587069
	P(T<=t) one-tail	0.281028			P(T<=t) one-tail	0.280315
	t Critical one-tail	1.68595			t Critical one-tail	1.68595
	P(T<=t) two-tail	0.562055			P(T<=t) two-tail	0.560629
	t Critical two-tail	2.02439			t Critical two-tail	2.02439
	SF1d
	Grain thickness	1	2	3	4	5	6	7	8	9	10	11	12	13	14	15	16	17	18	19	20
	MOCK	2.25	2.25	2.25	2.25	2.25	2.25	2.25	2.25	2.26	2.25	2.25	2.25	2.25	2.25	2.25	2.25	2.25	2.25	2.25	2.25
	ABA	2.11	2.1	2.1	2.1	2.13	2.1	2.09	2.08	2.08	2.1	2.1	2.1	2.11	2.08	2.08	2.11	2.1	2.11	2.09	2.11
	Fluridone	2.15	2.14	2.16	2.13	2.13	2.13	2.16	2.15	2.16	2.17	2.15	2.15	2.13	2.17	2.16	2.18	2.16	2.15	2.15	2.15
	Mock Vs ABA				Mock Vs Fluridone
	t-Test	MOCK	ABA		t-Test	MOCK	Fluridone
	Mean	2.2505	2.099		Mean	2.2505	2.1515
	Vanance	5e-06	0.000167368		Vanance	5e-06	0.000202895
	Observations	20	20		Observations	20	20
	Pearson Correlation Coefficient	8.61842e-05			Pearson Correlation Coefficient	0.000103947
	Hypothesized Mean Difference	0			Hypothesized Mean Difference	0
	df	38			df	38
	t Stat	51.6058			t Stat	30.7064
	P(T<=t) one-tail	4.24141e-37			P(T<=t) one-tail	9.80579e-29
	t Critical one-tail	1.68595			t Critical one-tail	1.68595
	P(T<=t) two-tail	8.48281e-37			P(T<=t) two-tail	1.96116e-28
	t Critical two-tail	2.02439			t Critical two-tail	2.02439
	SF1e
	GC	MOCK	ABA	Fluridone
	Independent experiment 1	73	80	68.9
	Independent experiment 2	73.1	75.2	68.6
	Independent experiment 3	68.6	82.6	71.8
	Mock Vs ABA				Mock Vs Fluridone
	t-Test	MOCK	ABA		t-Test	MOCK	Fluridone
	Mean	71.5667	79.2667		Mean	71.5667	69.7667
	Vanance	6.60333	14.0933		Vanance	6.60333	3.12333
	Observations	3	3		Observations	3	3
	Pearson Correlation Coefficient	10.3483			Pearson Correlation Coefficient	4.86333
	Hypothesized Mean Difference	0			Hypothesized Mean Difference	0
	df	4			df	4
	t Stat	-2.93158			t Stat	0.999657
	P(T<=t) one-tail	0.0213733			P(T<=t) one-tail	0.187024
	t Critical one-tail	2.13185			t Critical one-tail	2.13185
	P(T<=t) two-tail	0.0427466			P(T<=t) two-tail	0.374048
	t Critical two-tail	2.77645			t Critical two-tail	2.77645
	SF1h
	GC	WT	nced2-1	nced2-2	dg1-1	dg1-2
	Independent experiment 1	71.4	62.3	61.7	70	67.9
	Independent experiment 2	71.5	62.8	65.8	68	63.5
	Independent experiment 3	74.1	67	65.5	71.9	64.4
	WT Vs nced2-1				WT Vs nced2-2				WT Vs dg1-1				WT Vs dg1-2
	t-Test	WT	nced2-1		t-Test	WT	nced2-2		t-Test	WT	dg1-1		t-Test	WT	dg1-2
	Mean	72.3333	64.0333		Mean	72.3333	64.3333		Mean	72.3333	69.9667		Mean	72.3333	65.2667
	Vanance	2.34333	6.66333		Vanance	2.34333	5.22333		Vanance	2.34333	3.80333		Vanance	2.34333	5.40333
	Observations	3	3		Observations	3	3		Observations	3	3		Observations	3	3
	Pearson Correlation Coefficient	4.50333			Pearson Correlation Coefficient	3.78333			Pearson Correlation Coefficient	3.07333			Pearson Correlation Coefficient	3.87333
	Hypothesized Mean Difference	0			Hypothesized Mean Difference	0			Hypothesized Mean Difference	0			Hypothesized Mean Difference	0
	df	4			df	4			df	4			df	4
	t Stat	4.79023			t Stat	5.03731			t Stat	1.6534			t Stat	4.39762
	P(T<=t) one-tail	0.00435504			P(T<=t) one-tail	0.00364794			P(T<=t) one-tail	0.0867964			P(T<=t) one-tail	0.00585643
	t Critical one-tail	2.13185			t Critical one-tail	2.13185			t Critical one-tail	2.13185			t Critical one-tail	2.13185
	P(T<=t) two-tail	0.00871008			P(T<=t) two-tail	0.00729588			P(T<=t) two-tail	0.173593			P(T<=t) two-tail	0.0117129
	t Critical two-tail	2.77645			t Critical two-tail	2.77645			t Critical two-tail	2.77645			t Critical two-tail	2.77645

## Sheet: SF2
	SF2a
	SF2b
	SF2c
	Relative expression level	0 min	30 min	60 min
	Independent experiment 1	0.980838	0.25487	0.24665
	Independent experiment 2	1.00455	0.26068	0.24245
	Independent experiment 3	1.01461	0.25526	0.24403
	Tukey's multiple comparisons test	Mean Diff.	95.00% CI of diff.	Significant?	Summary	Adjusted P Value
	0 min vs. 30 min	0.7431	0.7174 to 0.7688	Yes	****	<0.0001	A-B
	0 min vs. 60 min	0.7556	0.7299 to 0.7813	Yes	****	<0.0001	A-C
	30 min vs. 60 min	0.01256	-0.01314 to 0.03826	No	ns	0.3557	B-C
	SF2f
	Relative expression level	YR	Seeding	Stem	Leaf blade	Leaf Sheath	YS	0 DAF	5 DAF	10 DAF	15 DAF	20 DAF	25 DAF	30 DAF
	Independent experiment 1	0.179274	0.21941	0.177258	0.259367	0.069697	0.021577	0.000102	1.08622	2.60778	3.25017	2.37585	1.38757	0.820882
	Independent experiment 2	0.218216	0.131994	0.262352	0.248673	0.086631	0.023777	0.000113	0.999993	2.51544	3.34168	2.39064	1.37844	0.792834
	Independent experiment 3	0.235043	0.151884	0.262803	0.265	0.085083	0.026605	5.11e-05	0.913782	2.64038	3.25785	2.397	1.60581	0.891424
	SF2g
	Relative expression level	YR	Seeding	Stem	Leaf blade	Leaf Sheath	YS	0 DAF	5 DAF	10 DAF	15 DAF	20 DAF	25 DAF	30 DAF
	Independent experiment 1	0.030911	0.009044	0.01559	0.012074	0.004026	0.002081	0.000784	0.967315	1.41462	1.8975	1.61756	0.6156	0.079741
	Independent experiment 2	0.038666	0.024497	0.012102	0.012404	0.005553	0.002143	0.000834	0.965775	1.41317	1.95331	1.70295	0.611756	0.079529
	Independent experiment 3	0.023156	0.023815	0.019079	0.010724	0.005691	0.001634	0.000812	1.06691	1.44253	2.01334	1.60562	0.611732	0.081596
	SF2h
	Relative expression level	YR	Seeding	Stem	Leaf blade	Leaf Sheath	YS	0 DAF	5 DAF	10 DAF	15 DAF	20 DAF	25 DAF	30 DAF
	Independent experiment 1	0.234604	0.213045	0.45698	0.705929	2.81784	0.59014	0.516244	1.00354	1.37023	1.91911	1.95992	2.67575	4.79733
	Independent experiment 2	0.229475	0.303519	0.464975	0.712034	2.96867	0.521903	0.544061	1.02714	1.71549	2.11458	2.12806	2.74406	4.82592
	Independent experiment 3	0.294688	0.234085	0.516246	0.629927	2.99204	0.556021	0.46833	0.969324	1.63851	2.13868	2.22593	2.69855	4.90924
	SF2i&j

[truncated: 7 more sheets: SF4, SF5, SF6, SF7, SF9, SF10, SF11]
